# Supplementary material for: Longitudinal Study of Cognitive Functioning in Adults with Juvenile Idiopathic Arthritis
Source: Biomedicines. 2022 Jul 18;10(7):1729. doi: 10.3390/biomedicines10071729 (PMC9312867; doi:10.3390/biomedicines10071729)
Supplement: Supplementary file 1 [file biomedicines-10-01729-s001.zip]

Archive with 1 entries (1 files):
- biomedicines-1786399-supplementary.pdf
